# Supplementary material for: Nicotinic acetylcholine receptors: Ex-vivo expression of functional, non-hybrid, heteropentameric receptors from a marine arthropod, Lepeophtheirus salmonis
Source: PLoS Pathog. 2020 Jul 27;16(7):e1008715. doi: 10.1371/journal.ppat.1008715 (PMC7419010; doi:10.1371/journal.ppat.1008715)
Supplement: S1 Data — The transcriptome file was constructed from the transcripts EMLSAT00000009264 (α1), EMLSAT00000000084 (α2), EMLSAT00000001002 (α3), EMLSAT00000005313 (α4), EMLSAT00000007472 (α6), EMLSAT00000003136 (α7), EMLSAT00000007263 (β1), EMLSAT00000006919 (β2). (ZIP) [file ppat.1008715.s001.zip]

Archive with 17 entries (16 files):
- S1_Data/
- S1_Data/1.bam
- S1_Data/10.bam
- S1_Data/11.bam
- S1_Data/12.bam
- S1_Data/13.bam
- S1_Data/14.bam
- S1_Data/15.bam
- S1_Data/16.bam
- S1_Data/2.bam
- S1_Data/3.bam
- S1_Data/4.bam
- S1_Data/5.bam
- S1_Data/6.bam
- S1_Data/7.bam
- S1_Data/8.bam
- S1_Data/9.bam
